# Supplementary material for: Antimicrobial and anti-inflammatory properties of Maranta arundinacea extract against Campylobacter jejuni and Campylobacter coli in T84 cells
Source: Microbiology (Reading). 2026 Jan 14;172(1):001658. doi: 10.1099/mic.0.001658 (PMC12804345; doi:10.1099/mic.0.001658)
Supplement: Uncited Supplementary Material 1. [file mic-172-01658-s001.xlsx]

## Sheet: plate 1 LDH 4% and 25%
##BLOCKS= 1
Plate:	Plate1	1.3	PlateFormat	Endpoint	Absorbance	Raw	FALSE	1						2	490 680	1	12	96	1	8
	Temperature(¡C)	1	2	3	4	5	6	7	8	9	10	11	12		1	2	3	4	5	6	7	8	9	10	11	12
	23.5	0.1042	0.1085	0.107	0.0501	0.1148	0.1126	0.1286	0.132	0.1817	0.3264	0.3674	0.3493		0.0406	0.0385	0.0391	0.0391	0.0385	0.0378	0.0384	0.0389	0.0431	0.0443	0.0478	0.0428
		0.0326	0.0332	0.0338	0.0346	0.0348	0.0339	0.0345	0.0357	0.0349	0.0354	0.0345	0.0338		0.031	0.0308	0.0314	0.0314	0.0314	0.0314	0.0318	0.0321	0.0313	0.0316	0.0313	0.0315
		0.119	0.1073	0.1041	0.116	0.1135	0.1201	0.1239	0.1294	0.123	0.1292	0.1281	0.1486		0.0395	0.0387	0.0398	0.0389	0.0394	0.0387	0.0392	0.0405	0.0413	0.0393	0.041	0.0402
		0.033	0.0336	0.0342	0.0348	0.0344	0.0341	0.035	0.0357	0.0351	0.035	0.035	0.0336		0.0313	0.0309	0.0315	0.0311	0.0311	0.0311	0.032	0.0319	0.0316	0.0316	0.0322	0.0315
		0.1038	0.1039	0.1039	0.0479	0.0402	0.0378	0.0386	0.0422	0.0494	0.0428	0.0437	0.0431		0.031	0.0304	0.0308	0.0442	0.0373	0.0354	0.0355	0.0399	0.0418	0.0398	0.0403	0.0461
		0.0498	0.0514	0.0494	0.0501	0.0527	0.0551	0.0531	0.0553	0.0567	0.061	0.054	0.054		0.0423	0.0418	0.0389	0.0423	0.0502	0.0544	0.0512	0.0537	0.0565	0.0626	0.0547	0.0517
		0.0336	0.0355	0.0348	0.0371	0.0875	0.207	0.1745	0.197	0.1862	2.5469	2.5544	2.4664		0.0316	0.033	0.0315	0.0332	0.1346	0.0416	0.0432	0.0433	0.0414	0.1818	0.1984	0.1837
		0.033	0.0336	0.0342	0.0348	0.0344	0.0341	0.035	0.0357	0.0351	0.035	0.035	0.0336		0.0313	0.0309	0.0315	0.0311	0.0311	0.0311	0.032	0.0319	0.0316	0.0316	0.0322	0.0315
~End
Original Filename: plate 1 LDH 4% and 25%; Date Last Saved: 17/12/2024 16:05:38					Saved:10/12/2024 16:05:38
		C4,D4,E4	Spontinous LDH			L4,M4,N4	Max LDH
		C6-N6	Treated 4% arrowroot
		C8-N8	Treated 25% arrowroot
		L10,M10,N10	Positive control
		C11-N11	Media without cell
		OD490-OD680			AVG
	SpoLDH	0.0636	0.07	0.0679	0.0671667
								Cytotoxicity%		(Sample OD-Spo OD)		x 100
	MaxLDH	2.3651	2.356	2.2827	2.3346					(Max OD-Spo OD)
	4%AR	0.0795	0.0686	0.0643	0.0708			at 4%	%=	0.00363333	x100	0.16024	%
										2.26743
	25%AR	0.0728	0.0735	0.0731	0.0731333			at 25%	%=	0.00596667	x100	0.263146	%
										2.26743
	PosCon	2.3651	2.356	2.2827	2.3346			PosCon	%=	2.26743	x100	100	%
										2.26743
	Blank(media only)	0.0017	0.0027	0.0027	0.00236667
