# Supplementary material for: Antimicrobial and anti-inflammatory properties of Maranta arundinacea extract against Campylobacter jejuni and Campylobacter coli in T84 cells
Source: Microbiology (Reading). 2026 Jan 14;172(1):001658. doi: 10.1099/mic.0.001658 (PMC12804345; doi:10.1099/mic.0.001658)
Supplement: Uncited Supplementary Material 2. [file mic-172-01658-s002.xlsx]

## Sheet: plate 2 LDH 4% and 25%
##BLOCKS= 1
Plate:	Plate1	1.3	PlateFormat	Endpoint	Absorbance	Raw	FALSE	1						2	490 680	1	12	96	1	8
	Temperature(¡C)	1	2	3	4	5	6	7	8	9	10	11	12		1	2	3	4	5	6	7	8	9	10	11	12
	23.5	0.1041	0.1008	0.109	0.0982	0.0979	0.1014	0.3055	0.3047	0.2911	0.296	0.2937	0.3128		0.0381	0.0386	0.0479	0.0384	0.0385	0.0386	0.042	0.0444	0.044	0.0543	0.0421	0.0428
		0.0326	0.0336	0.034	0.0349	0.0349	0.034	0.0348	0.0356	0.0348	0.0355	0.0348	0.0338		0.0312	0.031	0.0308	0.0318	0.0318	0.0308	0.0316	0.0315	0.0315	0.0314	0.0315	0.0312
		0.1075	0.1733	0.1638	0.1075	0.1082	0.1074	0.1204	0.126	0.1393	0.1361	0.1388	0.1301		0.0382	0.0835	0.0607	0.0398	0.0413	0.0388	0.0383	0.0392	0.041	0.0409	0.041	0.0397
		0.0334	0.0335	0.0343	0.035	0.035	0.0341	0.0356	0.0356	0.0353	0.035	0.0347	0.0334		0.0308	0.0313	0.0312	0.0319	0.0314	0.0313	0.0316	0.0317	0.0315	0.0317	0.0314	0.0312
		0.1063	0.1001	0.105	0.1063	0.1122	0.1026	0.117	0.1224	0.1272	0.1402	0.1278	0.1316		0.0394	0.039	0.0392	0.0382	0.039	0.0376	0.0384	0.0397	0.0409	0.0412	0.0408	0.0379
		0.0331	0.0338	0.0347	0.0352	0.0349	0.0349	0.0349	0.038	0.0354	0.0352	0.0347	0.0342		0.031	0.0315	0.0318	0.0309	0.0316	0.0309	0.0314	0.0338	0.0321	0.032	0.032	0.0322
		0.0458	0.0449	0.0456	0.0448	0.0466	0.1155	0.1122	2.4644	2.6968	2.7218	2.5468	2.8386		0.0518	0.049	0.049	0.0454	0.049	0.039	0.0399	0.1171	0.144	0.1397	0.1294	0.1604
		0.0331	0.0338	0.0347	0.0352	0.0349	0.0349	0.0349	0.038	0.0354	0.0352	0.0347	0.0342		0.031	0.0315	0.0318	0.0309	0.0316	0.0309	0.0314	0.0338	0.0321	0.032	0.032	0.0322
~End
Original Filename: plate 2 LDH 4% and 25%; Date Last Saved: 17/12/2024 16:09:01
		C4,D4,E4,F4,G4,H4	Spontinous LDH			I4,J4,K4,L4,M4,N4	Max LDH
		C6-N6	Treated 4% arrowroot
		C8-N8	Treated 25% arrowroot
		J10,K10,L10,M10,N10	Positive control
		C11-N11	Media without cell
	SpoLDH	0.066	0.0622	0.0611	0.0631
								Cytotoxicity%		(Sample OD-Spo OD)		x 100
	MaxLDH	2.5821	2.4174	2.6782	2.55923					(Max OD-Spo OD)
	4%AR	0.0693	0.0898	0.1031	0.0874			at 4%	%=	0.0243	x100	0.973506	%
										2.49613
	25%AR	0.0669	0.0611	0.0658	0.0646			at 25%	%=	0.0015	x100	0.0600929	%
										2.49613
	PosCon	2.5821	2.4174	2.6782	2.55923			PosCon	%=	2.49613	x100	100	%
										2.49613
	Blank(media only)	0.0021	0.0023	0.0029	0.00243333
